# Supplementary material for: Antagonistic nanobodies implicate mechanism of GSDMD pore formation and potential therapeutic application
Source: Nat Commun. 2024 Sep 26;15:8266. doi: 10.1038/s41467-024-52110-1 (PMC11427689; doi:10.1038/s41467-024-52110-1)
Supplement: Supplementary file 11 — Source Data [file 41467_2024_52110_MOESM11_ESM.xlsx]

## Sheet: Fig. 1c
Figure 1c
	VHHGSDMD-1				VHHGSDMD-2				VHHGSDMD-3				VHHGSDMD-4				VHHGSDMD-5				VHHGSDMD-6
	Repeat 1	Repeat 2	Repeat 3	Repeat 4	Repeat 1	Repeat 2	Repeat 3	Repeat 4	Repeat 1	Repeat 2	Repeat 3	Repeat 4	Repeat 1	Repeat 2	Repeat 3	Repeat 4	Repeat 1	Repeat 2	Repeat 3	Repeat 4	Repeat 1	Repeat 2	Repeat 3	Repeat 4
10^2	0.0991	0.0598	0.0664	0.0489	0.0845	0.0559	0.0504	0.052	0.0721	0.0511	0.0511	0.0519	0.0597	0.0521	0.0494	0.0441	0.0521	0.0554	0.0498	0.0459	0.0556	0.0581	0.0499	0.0426
10^1	0.0601	0.0525	0.0491	0.0437	0.0865	0.0539	0.0463	0.0452	0.0703	0.0549	0.0499	0.0447	0.0795	0.0548	0.0457	0.0431	0.0732	0.0582	0.0453	0.0444	0.0882	0.053	0.0456	0.0427
10^0	0.0566	0.0453	0.0474	0.0447	0.0854	0.0496	0.0589	0.047	0.0677	0.0561	0.0459	0.0461	0.075	0.0466	0.0479	0.0438	0.0885	0.0446	0.0455	0.0438	0.1086	0.0533	0.0447	0.0462
10^-1	0.0609	0.047	0.0474	0.0435	0.0892	0.0514	0.0701	0.0436	0.0748	0.0543	0.0446	0.063	0.076	0.0481	0.0628	0.0451	0.1402	0.0471	0.0552	0.0504	0.072	0.0525	0.0471	0.0671
10^-2	0.0713	0.0479	0.048	0.0456	0.0957	0.0472	0.0949	0.0442	0.0794	0.0519	0.0444	0.0446	0.0771	0.0599	0.0466	0.0597	0.0703	0.0492	0.0585	0.0466	0.0547	0.0534	0.0466	0.0502
10^-3	0.0688	0.0562	0.0526	0.0441	0.0963	0.0517	0.0495	0.0451	0.0657	0.0502	0.0453	0.048	0.0584	0.0499	0.0462	0.0522	0.0574	0.049	0.0459	0.0565	0.0655	0.0491	0.0462	0.0561
0	0.0609	0.0536	0.0476	0.044	0.075	0.0486	0.048	0.0439	0.1103	0.0555	0.047	0.0517	0.1019	0.0478	0.0477	0.0484	0.0776	0.045	0.0458	0.0539	0.0787	0.0471	0.0467	0.0501

## Sheet: Fig. 1d, Suppl.Fig 1b
Figure 1d
	VHHNP-1			VHHGSDMD-1			VHHGSDMD-2			VHHGSDMD-3			VHHGSDMD-4			VHHGSDMD-5			VHHGSDMD-6			VHHNLRP1
	Repeat 1	Repeat 2	Repeat 3	Repeat 1	Repeat 2	Repeat 3	Repeat 1	Repeat 2	Repeat 3	Repeat 1	Repeat 2	Repeat 3	Repeat 1	Repeat 2	Repeat 3	Repeat 1	Repeat 2	Repeat 3	Repeat 1	Repeat 2	Repeat 3	Repeat 1	Repeat 2	Repeat 3
GSDMD	0.0230541	0.0437574	0.0448677	0.102795	0.119619	0.0720352	0.641376	0.436219	0.788548	0.164591	0.326085	0.152043	0.0167723	0.0168737	0.0193076	0.0786149	0.098293	0.0326381	0.0167149	0.0141989	0.00944822	0.00904124	0.00761681	0.00934579
GSDMD4A	0.00591222	0.0051999	0.00520797	0.0755049	0.0720447	0.0529995	0.406913	0.30086	0.571339	0.00716859	0.00667406	0.00696143	0.00598542	0.00590802	0.00769387	0.0177249	0.0155676	0.0191003	0.00615974	0.00854972	0.00570311	0.00594014	0.00396814	0.00220749
GSDMDNT-4A	0.0126834	0.0210258	0.0117694	0.144236	0.155052	0.0773542	0.32068	0.35676	0.234731	0.0299315	0.0398194	0.025221	0.0245242	0.0243961	0.0177918	0.030894	0.0347716	0.0261207	0.0195825	0.0280594	0.0153276	0.0233457	0.0202565	0.0120303
GSDMDCT	0.0115923	0.00631457	0.012751	0.0135212	0.0154908	0.021493	0.013101	0.0104067	0.034341	0.00819006	0.00783195	0.00797233	0.007738	0.00823972	0.0112004	0.0103735	0.00741603	0.0151226	0.0123495	0.00769167	0.0107686	0.0106923	0.0279487	0.0377727
NLRP1CARD	0.00570409	0.0073541	0.00886221	0.0106297	0.00975432	0.00911321	0.0110693	0.00680606	0.0131849	0.00499161	0.00424621	0.00467761	0.00763415	0.00515286	0.00770925	0.00885374	0.00573282	0.00806073	0.00978084	0.0162432	0.0152916	0.2166	0.76996	0.599146
Supplemental Figure 1b
	VHHNP-1			VHHGSDMD-1			VHHGSDMD-2			VHHNLRP1
	Repeat 1	Repeat 2	Repeat 3	Repeat 1	Repeat 2	Repeat 3	Repeat 1	Repeat 2	Repeat 3	Repeat 1	Repeat 2	Repeat 3
GSDMD	0.0637	0.0741	0.0328	0.0826	0.074	0.077	0.2283	0.2957	0.2978	0.0641	0.0584	0.0372
mGSDMD	0.111	0.047	0.0374	0.0369	0.0599	0.072	0.0464	0.0532	0.0343	0.0697	0.0347	0.0454
NLRP1CARD	0.109	0.0681	0.0547	0.0462	0.0317	0.0271	0.0496	0.0471	0.0416	0.3158	0.1814	0.1854

## Sheet: Fig. 2ab
Figure 2a
	Empty vector				GSDMANT				GSDMDNT
	Repeat 1	Repeat 2	Repeat 3	Repeat 4	Repeat 1	Repeat 2	Repeat 3	Repeat 4	Repeat 1	Repeat 2	Repeat 3	Repeat 4
VHHGSDMD-1	4.04737	2.39272	4.67446	5.31447	4.12148	3.06163	5.10491	5.01847	5.54839	3.16706	7.39649	8.20778
VHHGSDMD-2	4.42736	1.92458	4.52775	4.93124	3.94794	2.90361	5.14741	4.06993	3.7788	17.5484	34.882	15.968
VHHGSDMD-3	3.4818	3.08843	5.13482	4.45221	3.70499	1.96866	6.20983	4.3567	21.8986	23.573	37.1148	23.7345
VHHGSDMD-4	3.53482	2.24317	5.4333	5.34265	5.5705	3.20648	5.90704	5.16186	23.3733	21.5216	37.7829	24.0497
VHHGSDMD-5	4.88689	2.49675	4.59857	4.46348	4.34707	3.35791	5.4927	3.98721	25.318	25.4517	36.6695	25.9535
VHHGSDMD-6	3.94132	3.06892	4.6694	4.41276	3.91323	3.08138	5.55644	4.23537	25.4839	24.408	40.9846	25.2348
VHHNLRP1	3.64086	2.97789	5.63566	6.00766	3.65293	3.02871	5.68393	4.83649	23.6221	24.2208	42.7961	20.053
Figure 2b
	Empty vector			GSDMENT
	Repeat 1	Repeat 2	Repeat 3	Repeat 1	Repeat 2	Repeat 3
VHHGSDMD-1	12.0622	17.41	10.96	33.172	56.26	39.31
VHHGSDMD-2	10.9833	12.64	10.21	37.5632	46.74	32.8
VHHGSDMD-3	9.72506	12.57	11.05	42.5315	56.4	36.33
VHHGSDMD-4	12.1088	11.42	11.6	39.653	55.37	36.93
VHHGSDMD-5	13.0337	12.85	12.29	40.7822	54.56	38.27
VHHGSDMD-6	12.6429	17.04	13.37	40.4882	51.57	36.18
VHHNLRP1	12.3992	9.74	8.14	34.9392	53.88	29.86
STATISTICS
Figure	Samples	Bars	P value	Indication	Test	Info
2a	GSDMDNT (black)	GSDMD1 vs NLRP1	0.0062	**	Unpaired t test; two-tailed	t=4.117, df=6
	GSDMDNT (black)	GSDMD2 vs NLRP1	0.2847	NS	Unpaired t test; two-tailed	t=1.174, df=6
2b	GSDMENT (brown)	GSDMD1 vs NLRP1	0.7554	NS	Unpaired t test; two-tailed	t=0.3336, df=4
	GSDMENT (brown)	GSDMD2 vs NLRP1	0.953	NS	Unpaired t test; two-tailed	t=0.06272, df=4

## Sheet: Fig. 2c-f
Figure 2c												Figure 2d
	UT			MxiH			MxiH+ VX-765						UT			LPS + Nigericin			LPS + Nigericin + VX-765			LPS + Nigericin + Crid3
	Repeat 1	Repeat 2	Repeat 3	Repeat 1	Repeat 2	Repeat 3	Repeat 1	Repeat 2	Repeat 3				Repeat 1	Repeat 2	Repeat 3	Repeat 1	Repeat 2	Repeat 3	Repeat 1	Repeat 2	Repeat 3	Repeat 1	Repeat 2	Repeat 3
WT	16.4817	0.823222	1.66986	72.1167	39.1575	56.3373	18.3255	2.34302	3.16178			WT	3.18784	2.82611	1.01382	40.9478	16.0425	14.3035	2.70627	0.432091	0.432091	4.33173	2.32711	0.0668181
VHH52	6.46255	1.72825	2.47818	66.5462	48.7635	49.3101	4.60965	2.53032	3.91439			VHHNP-1	3.23897	1.83501	0.840504	38.0884	9.53124	6.98428	1.77071	0.473289	0.473289	2.74453	2.19594	0.577884
VHHASC	11.2651	1.93394	2.23294	24.4026	19.1489	14.708	4.08607	1.48839	2.70469			VHHASC	4.48218	1.13838	1.24539	4.08696	14.1226	0.585851	2.62368	0.47666	0.47666	2.70598	3.25375	0.535456
VHH-1	18.465	1.41864	4.28021	4.88599	2.01205	3.64336	4.88599	1.20847	4.76896			VHHGSDMD-1	4.48903	2.42706	0.960974	2.67235	0.689058	0.647799	2.36381	0.342614	0.342614	2.05267	1.17727	0.486569
VHH-2	8.24824	1.07626	3.45384	2.86507	1.42503	2.48622	6.59264	1.13076	4.21986			VHHGSDMD-2	2.61478	1.64151	0.69731	2.8093	0.788388	0.799253	1.34624	0.332536	0.332536	2.42371	1.31777	0.472551
Figure 2e												Figure 2f
	UT			MxiH			MxiH + VX-765						UT			LPS + Nigericin			LPS + Nigericin + VX-765			LPS + Nigericin + Crid3
	Repeat 1	Repeat 2	Repeat 3	Repeat 1	Repeat 2	Repeat 3	Repeat 1	Repeat 2	Repeat 3				Repeat 1	Repeat 2	Repeat 3	Repeat 1	Repeat 2	Repeat 3	Repeat 1	Repeat 2	Repeat 3	Repeat 1	Repeat 2	Repeat 3
WT	0	0	0	1.1132	1.99936	0.90601	0	0	0			WT	0	0.0308187	0	3.33559	2.25675	4.01036	0	0.0331783	0	0	0.130071	0
VHH52	0	0	0	1.38555	3.24062	0.891205	0	0	0			VHHNP-1	0	0.0278095	0	4.39797	1.73546	2.95228	0	0.043236	0	0	0.167729	0.316983
VHHASC	0	0	0	0	0.204991	0	0	0	0			VHHASC	0	0.04569	0	0	0.0467507	0	0	0.0336207	0	0	0.0297857	0
VHH-1	0	0	0	0	0	0	0	0.083738	0			VHHGSDMD-1	0	0.046268	0	0	0.067812	0	0	0.0502647	0	0	0.0415717	0
VHH-2	0	0	0	0.036366	0	0	0	0	0			VHHGSDMD-2	0	0.0351883	0	0	0.0733263	0	0	0.044271	0	0	0.0546417	0

## Sheet: Suppl.Fig. 2a
Supplemental Figure 2a
FCS files with FACS data can be supplied on request.

## Sheet: Suppl.Fig. 2b
Supplemental Figure 2b
	Graph 1 (UT)								Graph 2 (NLRC4)								Graph 3 (NLRP3)
	WT	VHHNP-1	VHHASC	VHHGSDMD-1	VHHGSDMD-2				WT	VHH52	VHHASC	VHHGSDMD-1	VHHGSDMD-2				WT	VHH52	VHHASC	VHHGSDMD-1	VHHGSDMD-2
0	0	0	0	0	0			0	0	0	0	0	0			0	0	0	0	0	0
0.0833333	0	0.0271661	0.0303622	0	0			0.0833333	0	0	0	0.0164658	0.015337			0.0833333	0.00784074	0	0.0293646	0.00844386	0.0154324
0.166667	0	0.0179045	0.0302501	0	0			0.166667	0	0	0	0.0164939	0.0152661			0.166667	0.0390495	0.0166573	0.0290282	0.0166859	0.00771176
0.25	0.0232483	0.00910731	0.0302577	0	0			0.25	0.159604	0.126786	0.00851715	0.0164017	0.0152981			0.25	0.115172	0.049311	0.02908	0.016816	0
0.333333	0.0309208	0.0272579	0.0302559	0	0			0.333333	1.00205	0.565198	0.0254761	0.0329523	0.0075308			0.333333	0.721043	0.28312	0.0289174	0.0247902	0.00772842
0.416667	0.0230795	0.00899245	0.0304553	0	0			0.416667	2.29779	1.56058	0.136258	0.057174	0.0150823			0.416667	1.99129	0.935919	0.057514	0.0248924	0.0152377
0.5	0.0154112	0.0267303	0.0509794	0	0			0.5	3.48298	2.84761	0.340356	0.0738813	0.0226314			0.5	3.35357	1.75891	0.0662023	0.0487468	0.0302632
0.583333	0.0154938	0.0457912	0.0611616	0	0.0181446			0.583333	4.72587	4.26754	0.750292	0.124159	0.0300567			0.583333	4.53569	2.6741	0.0850197	0.0732349	0.0148388
0.666667	0.0326195	0.0638025	0.0704451	0.00898462	0.0181044			0.666667	5.92503	5.61941	1.3244	0.154139	0.0225911			0.666667	5.39418	3.60721	0.0924235	0.0695881	0.00732374
0.75	0.0616822	0.0641967	0.0817797	0.0180149	0			0.75	6.89183	6.43657	1.88261	0.140756	0.0453338			0.75	6.22683	4.31826	0.121507	0.0774718	0.0292393
0.833333	0.115189	0.0727529	0.103695	0.0271785	0.0359341			0.833333	7.72282	7.19612	2.51064	0.142359	0.0531585			0.833333	6.81166	4.93587	0.129028	0.0760944	0.0215177
0.916667	0.153671	0.0896883	0.133239	0.0550964	0.0716981			0.916667	8.28043	7.72447	3.08425	0.140256	0.0606001			0.916667	7.22993	5.54153	0.129281	0.0684391	0.0281622
1	0.123179	0.10963	0.131226	0.055028	0.0724986			1	8.60464	8.02368	3.51467	0.166685	0.0606001			1	7.58472	5.82278	0.155938	0.0751186	0.0351628
1.08333	0.147574	0.0816854	0.133363	0.0457415	0.0720647			1.08333	8.99395	8.32478	4.27549	0.162112	0.0612575			1.08333	7.95799	5.98587	0.191841	0.0809859	0.0416866
1.16667	0.129954	0.109535	0.133138	0.0632272	0.0726138			1.16667	9.08163	8.51324	4.7622	0.161072	0.0615245			1.16667	8.01308	6.30238	0.239637	0.0877798	0.041431
1.25	0.151074	0.109529	0.134051	0.0997396	0.0989577			1.25	9.1745	8.83287	5.34994	0.151944	0.0694828			1.25	8.15851	6.58596	0.299917	0.0946947	0.041218
1.33333	0.130467	0.119908	0.132473	0.163028	0.0887557			1.33333	9.41768	8.89323	5.69798	0.153083	0.0767671			1.33333	8.32465	6.64764	0.354724	0.0863408	0.020378
1.41667	0.122968	0.147153	0.131261	0.173474	0.108408			1.41667	9.38345	9.02406	5.96509	0.162251	0.0685828			1.41667	8.35617	6.74681	0.413577	0.0930376	0.0334079
1.5	0.152371	0.184066	0.13337	0.181069	0.127173			1.5	9.47804	8.95884	6.13321	0.162131	0.0697196			1.5	8.37167	6.82914	0.451703	0.08469	0.0531844
1.58333	0.144552	0.198169	0.135063	0.18094	0.108297			1.58333	9.48235	9.18673	6.54636	0.178587	0.0852927			1.58333	8.41861	6.77953	0.49353	0.0768123	0.0794779
1.66667	0.152826	0.19341	0.145182	0.197975	0.143988			1.66667	9.6836	9.10654	6.75638	0.178535	0.0765687			1.66667	8.45322	6.98597	0.521484	0.0901538	0.0715996
1.75	0.145838	0.199821	0.143258	0.197404	0.171486			1.75	9.79619	9.38775	7.0224	0.187315	0.0781725			1.75	8.60325	7.12639	0.635118	0.0893258	0.0971229
1.83333	0.167482	0.180433	0.145893	0.22076	0.169519			1.83333	9.6687	9.24738	7.13501	0.185805	0.0774462			1.83333	8.80693	7.16965	0.6477	0.0954538	0.0922243
1.91667	0.167872	0.202066	0.143207	0.247382	0.171003			1.91667	9.71647	9.33092	6.89582	0.191593	0.0847592			1.91667	8.78647	7.16542	0.664568	0.0816753	0.0959962
2	0.192879	0.198129	0.143826	0.228526	0.163982			2	9.87528	9.30912	7.32639	0.187749	0.0840467			2	8.88579	6.95322	0.733461	0.0882895	0.113831
2.08333	0.182369	0.225401	0.145145	0.247477	0.136429			2.08333	9.83449	9.35294	7.49821	0.190677	0.0836671			2.08333	8.83303	7.37434	0.776858	0.0883809	0.113869
2.16667	0.175061	0.208995	0.17568	0.293864	0.13662			2.16667	9.8803	9.52332	7.65357	0.204286	0.0823375			2.16667	8.80486	7.41308	0.801781	0.100913	0.118634
2.25	0.183295	0.218553	0.173314	0.256636	0.115083			2.25	9.87332	9.40176	7.78909	0.225384	0.0810039			2.25	8.9103	7.36264	0.796345	0.106846	0.124608
2.33333	0.168224	0.216082	0.172423	0.256162	0.13292			2.33333	9.83334	9.6456	7.60024	0.225703	0.103372			2.33333	8.82196	7.40709	0.831436	0.106441	0.130419
2.41667	0.185169	0.192789	0.163125	0.283072	0.152861			2.41667	10.1174	9.50186	7.78085	0.250872	0.108692			2.41667	9.00661	7.05769	0.840029	0.118718	0.143482
2.5	0.175521	0.206907	0.174995	0.282278	0.199304			2.5	9.86138	9.53415	7.93628	0.255392	0.123938			2.5	8.8357	7.36279	0.862267	0.130054	0.159331
2.58333	0.166987	0.226378	0.175445	0.262682	0.1732			2.58333	9.94229	9.64094	7.91867	0.261546	0.127601			2.58333	8.95541	7.51001	0.942607	0.137261	0.191351
2.66667	0.175184	0.223438	0.174718	0.313978	0.161359			2.66667	9.99614	9.57894	7.896	0.266838	0.148447			2.66667	9.02567	7.44793	0.952505	0.150326	0.221501
2.75	0.139062	0.250381	0.180921	0.265996	0.189879			2.75	10.0455	9.66808	8.07887	0.289314	0.167082			2.75	9.1557	7.7497	0.989173	0.149667	0.222943
2.83333	0.15391	0.239318	0.185029	0.295121	0.162541			2.83333	9.97477	9.75325	8.1537	0.27968	0.165034			2.83333	9.12108	7.71565	0.999963	0.160363	0.236552
2.91667	0.162202	0.27023	0.182723	0.310868	0.145314			2.91667	10.1656	9.73667	8.24059	0.305176	0.190874			2.91667	9.24809	7.65754	1.04152	0.187323	0.242528
3	0.168365	0.264681	0.193798	0.311502	0.18929			3	10.0782	9.73122	8.11461	0.312401	0.211017			3	9.11485	7.71334	1.0869	0.202278	0.256011
3.08333	0.177488	0.2572	0.216903	0.29281	0.160732			3.08333	10.1055	9.75797	8.19579	0.340826	0.241396			3.08333	9.01984	7.66332	1.12305	0.199837	0.281013
3.16667	0.17003	0.237133	0.203741	0.29752	0.169721			3.16667	10.0463	9.72016	8.14627	0.352236	0.237928			3.16667	9.16779	7.71684	1.14869	0.213342	0.32144
3.25	0.165388	0.225099	0.206012	0.295292	0.165399			3.25	10.0104	9.60515	7.93335	0.365821	0.257712			3.25	9.17845	7.63045	1.13012	0.210929	0.328598
3.33333	0.183381	0.231208	0.207316	0.315865	0.174676			3.33333	10.3726	9.65722	8.29371	0.390406	0.271903			3.33333	9.41372	7.68556	1.17322	0.214263	0.352796
3.41667	0.152596	0.217835	0.206771	0.283167	0.192552			3.41667	10.3378	9.85494	8.33788	0.405862	0.313806			3.41667	9.27019	7.75939	1.20106	0.220676	0.329646
3.5	0.161373	0.212172	0.198774	0.306346	0.183492			3.5	10.3075	9.79904	8.31669	0.484695	0.350708			3.5	9.35992	7.83147	1.19824	0.250019	0.357089
3.58333	0.174537	0.211142	0.197693	0.261674	0.199729			3.58333	10.2411	9.74631	8.13597	0.484548	0.388103			3.58333	9.13398	7.48731	1.23515	0.249838	0.408293
3.66667	0.159844	0.229068	0.216688	0.294031	0.200571			3.66667	10.2294	9.80994	7.99802	0.492978	0.465221			3.66667	9.1667	7.63113	1.27145	0.270252	0.421767
3.75	0.168769	0.230549	0.216955	0.266306	0.212251			3.75	10.1369	9.80938	8.27814	0.530351	0.495442			3.75	9.10188	7.37198	1.3139	0.30165	0.417197
3.83333	0.172446	0.234209	0.225356	0.275006	0.210367			3.83333	10.1436	9.82724	8.31552	0.559114	0.525736			3.83333	9.21855	7.7585	1.34451	0.304898	0.439464
3.91667	0.175224	0.202209	0.235744	0.317064	0.198916			3.91667	10.3514	9.99428	8.44793	0.579622	0.540947			3.91667	9.21743	7.6102	1.33857	0.318542	0.44843
4	0.181024	0.221387	0.227231	0.278391	0.190905			4	10.2084	9.89762	8.49366	0.648714	0.59797			4	9.19332	7.66862	1.34546	0.316667	0.461529
4.08333	0.188982	0.244133	0.224834	0.306525	0.199611			4.08333	10.2112	9.90319	8.23995	0.672222	0.625637			4.08333	9.22334	7.77039	1.34259	0.328591	0.488753
4.16667	0.212782	0.258561	0.228066	0.314731	0.220955			4.16667	10.2946	9.91162	8.4617	0.684824	0.679089			4.16667	9.31763	7.39006	1.37004	0.344946	0.540914
4.25	0.213519	0.286284	0.21784	0.340938	0.222474			4.25	10.1973	10.1523	8.45457	0.741116	0.696427			4.25	9.28696	7.85915	1.39234	0.355446	0.538429
4.33333	0.196113	0.256012	0.205538	0.350071	0.239462			4.33333	10.2863	10.0194	8.44467	0.785428	0.789344			4.33333	9.1959	7.81828	1.3877	0.384208	0.56868
4.41667	0.175303	0.305933	0.218458	0.323973	0.203252			4.41667	10.4096	10.0371	8.58512	0.880632	0.846141			4.41667	9.44402	7.71879	1.45164	0.398103	0.623797
4.5	0.1907	0.277028	0.221864	0.293883	0.20349			4.5	10.2553	10.1348	8.3992	0.901742	0.878158			4.5	9.31714	7.74566	1.46141	0.421401	0.651495
4.58333	0.191212	0.286987	0.226544	0.304423	0.194005			4.58333	10.3479	10.0414	8.63004	0.936242	0.907213			4.58333	9.33372	7.48523	1.47944	0.43312	0.698639
4.66667	0.167498	0.237789	0.239024	0.309623	0.210261			4.66667	10.5407	10.0598	8.83511	0.967886	0.992645			4.66667	9.30185	7.81285	1.47399	0.493209	0.682499
4.75	0.159801	0.286944	0.227918	0.279244	0.227085			4.75	10.3617	10.1524	8.67345	1.05891	1.09468			4.75	9.33096	7.6937	1.50369	0.525474	0.719518
4.83333	0.161389	0.28383	0.24881	0.301857	0.22591			4.83333	10.3049	10.1384	8.61377	1.16082	1.15262			4.83333	9.32811	7.90564	1.50456	0.557746	0.732634
4.91667	0.176945	0.267158	0.233771	0.301531	0.216846			4.91667	10.3937	10.2618	8.54731	1.23857	1.26843			4.91667	9.36942	7.83768	1.47767	0.556777	0.758293

## Sheet: Fig. 2i-k, Suppl.Fig. 2c-e
Figure 2i									Supplemental Figure 2c
	UT			MxiH						UT			MxiH
	Donor 1	Donor 2	Donor 3	Donor 1	Donor 2	Donor 3				Donor 1	Donor 2	Donor 3	Donor 1	Donor 2	Donor 3
VHHNP-1	9.95	20.4	31.6	7.14	11.1	8.77			VHHNP-1	32.4	21.7	41.9	7.5	22.9	18
VHHGSDMD-1	13.7	36.1	26.4	68.6	70.7	65.1			VHHGSDMD-1	19.7	30.8	42.5	55.5	46.2	80.8
VHHGSDMD-2	4.4	10.4	21	59.2	60.4	64			VHHGSDMD-2	21.9	24.4	35.6	57.6	52	80.2
Figure 2j									Supplemental Figure 2d
	UT			MxiH						UT			MxiH
	Donor 1	Donor 2	Donor 3	Donor 1	Donor 2	Donor 3				Donor 1	Donor 2	Donor 3	Donor 1	Donor 2	Donor 3
VHHNP-1	5426	7101	1194	28	81	55			VHHNP-1	1125	1844	6324	40	70	200
VHHGSDMD-1	4352	7447	6715	491	3490	1773			VHHGSDMD-1	687	1407	6812	227	303	2691
VHHGSDMD-2	6314	6942	381	294	887	1224			VHHGSDMD-2	640	857	7155	118	196	2245
Figure 2k									Supplemental Figure 2e
	UT			MxiH						UT			MxiH
	Donor 1	Donor 2	Donor 3	Donor 1	Donor 2	Donor 3				Donor 1	Donor 2	Donor 3	Donor 1	Donor 2	Donor 3
VHHNP-1	0.74	0.21	0.5	0	33.3	0			VHHNP-1	0	2.49	0.19	0	68.8	19.4
VHHGSDMD-1	1.17	1.9	2.11	67.4	76.8	65.5			VHHGSDMD-1	0.74	1.61	2.28	70.6	78.6	71.9
VHHGSDMD-2	0	0.56	1.19	63.8	76.3	65.2			VHHGSDMD-2	0	1.44	0.94	75	73.5	70.7
STATISTICS
Figure	Samples	Bars	P value	Indication	Test	Info
2i	MxiH (green)	NP-1 vs GSDMD1	<0.0001	****	Unpaired t test; two-tailed	t=29.61, df=4
	MxiH (green)	NP-1 vs GSDMD2	<0.0001	****	Unpaired t test; two-tailed	t=28.31, df=4
	UT	NP-1 vs GSDMD1	0.6259	NS	Unpaired t test; two-tailed	t=0.5273, df=4
	UT	NP-1 vs GSDMD2	0.3325	NS	Unpaired t test; two-tailed	t=1.101, df=4
2k	MxiH	NP-1 vs GSDMD1	0.0072	**	Unpaired t test; two-tailed	t=5.053, df=4
	MxiH	NP-1 vs GSDMD2	0.0082	**	Unpaired t test; two-tailed	t=4.866, df=4
S2c	MxiH (green)	GSDMD1vsNP1	0.0167	*	Unpaired t test; two-tailed	t=3.959, df=4
	MxiH (green)	GSDMD2vsNP1	0.0084	**	Unpaired t test; two-tailed	t=4.838, df=4
S2e	MxiH (green)	GSDMD1vsNP1	0.0072	**	Unpaired t test; two-tailed	t=5.053, df=4
	MxiH (green)	GSDMD2vsNP1	0.0082	**	Unpaired t test; two-tailed	t=4.866, df=4

## Sheet: Fig. 2l, Suppl.Fig. 2f
Figure 2l
	UT+VX			MxiH+VX
	Repeat 1	Repeat 2	Repeat 3	Repeat 1	Repeat 2	Repeat 3
No VHH	1.51	0.62	0.8	62	65.9	69.9
VHHNP-1	0.42	0.97	1.07	61.1	69.5	68.3
VHHASC	0.33	0.8	0.91	2.21	4.37	3.27
VHHGSDMD-1	0.33	0.67	1.03	59.9	64.1	63.6
VHHGSDMD-2	0.25	0.89	1.22	69.8	66.7	62.1
Supplemental Figure 2f
	UT+VX			LPS+Nig+VX
	Repeat 1	Repeat 2	Repeat 3	Repeat 1	Repeat 2	Repeat 3
No VHH	0.8	0.2	0.51	31.3	26.4	36.4
VHHNP-1	1.07	0.44	0.54	9.54	14.4	23.8
VHHASC	0.91	0.3	0.26	1.62	2.05	2.95
VHHGSDMD-1	1.03	0.26	0.26	34.8	21.4	20.7
VHHGSDMD-2	1.22	0.74	0.25	41	24	22.7
STATISTICS
Figure	Samples	Bars	P value	Indication	Test	Info
2l	MxiH	NP-1 vs GSDMD1	0.2691	NS	Unpaired t test; two-tailed	t=1.282, df=4
	MxiH	NP-1 vs GSDMD2	0.9782	NS	Unpaired t test; two-tailed	t=0.02901, df=4
S2f	LPS+Nigericin	NP-1 vs GSDMD1	0.1926	NS	Unpaired t test; two-tailed	t=1.565, df=4
	LPS+Nigericin	NP-1 vs GSDMD2	0.1392	NS	Unpaired t test; two-tailed	t=1.842, df=4

## Sheet: Fig. 2mn
Figure 2m	anti-GSDMD																			Figure 2n	anti-GSDMD; non-reducing conditions (without DTT)
Figure 2m	anti-GAPDH

## Sheet: Fig. 3b
Figure 3b
	PM			cytosol			cytosol+PM			unclear
	Repeat 1	Repeat 2	Repeat 3	Repeat 1	Repeat 2	Repeat 3	Repeat 1	Repeat 2	Repeat 3	Repeat 1	Repeat 2	Repeat 3
GSDMD	0	0	0	100	100	98.9362	0	0	0	0	0	1.06383
GSDMDNT	100	96.7742	98.5075	0	0	0	0	0	0	0	3.22581	1.49254
GSDMDNT C191A	5.55556	0	0	16.6667	60.9756	39.6825	72.2222	34.1463	50.7937	5.55556	4.87805	9.52381
GSDMDNT C191S	0	0	0	46.6667	42.8571	40	50	50	55	3.33333	7.14286	5

[truncated: 15 more sheets: Fig. 4ce, Suppl.Fig. 3b, Fig. 4df, Fig. 5bc, Fig. 5de, Fig. 5g-j, Fig. 6a, Fig. 6b, Suppl.Fig. 5gh, Fig. 6cd, Fig. 7a-d, Fig. 7ef, Fig. 7gh, Fig. 7ij, Suppl.Fig. 6ab, Suppl.Fig. 7a-d, Suppl.Fig. 8c-e]
